# Supplementary material for: Dimethylcysteine (DiCys)/o-Phthalaldehyde Derivatization for Chiral Metabolite Analyses: Cross-Comparison of Six Chiral Thiols
Source: Molecules. 2021 Dec 7;26(24):7416. doi: 10.3390/molecules26247416 (PMC8707109; doi:10.3390/molecules26247416)
Supplement: Supplementary file 1 [file molecules-26-07416-s001.zip]

Archive with 1 entries (1 files):
- molecules-1414331-supplementary.pdf
